# Supplementary material for: Impact of Primary Tumor Location on Demographics, Resectability, Outcomes, and Quality of Life in Finnish Metastatic Colorectal Cancer Patients (Subgroup Analysis of the RAXO Study)
Source: Cancers (Basel). 2024 Mar 5;16(5):1052. doi: 10.3390/cancers16051052 (PMC10931274; doi:10.3390/cancers16051052)
Supplement: Supplementary file 1 [file cancers-16-01052-s001.zip]

Archive with 1 entries (1 files):
- cancers-2887814-supplementary.pdf
